# Supplementary material for: The Hyperphagia Questionnaire: Insights From a Multicentric Validation Study in Individuals With Prader Willi Syndrome
Source: Front Pediatr. 2022 Feb 14;10:829486. doi: 10.3389/fped.2022.829486 (PMC8884358; doi:10.3389/fped.2022.829486)
Supplement: Supplementary file 1 [file Data_Sheet_1.xlsx]

## Sheet: data_sheet
CENTRO	TIPOLOGIA	eta_anni	SEX	BMI	BMIz	Q1	Q2	Q3	Q4	Q5	Q6	Q7	Q8	Q9	Q10	Q11	Q12	Q13	Q14	Q15	Q16	Q17	Q18	Q19	Q20	Q21	Q22	Q23	Q24	Q25	Q26	Q27	Q28	CLA_GENET	HQ_TOT	CEBQ_EMOTIONAL	CEBQ_ENJOIMENT	CEBQ_RESPONSIVENESS	CEBQ_SATIETY	gruppi_eta	HQ_Drive_bis	gruppi_BMIZ	classi_eta_chung	CLASSI_ETA_MILLER	HQ_DRIVE	HQ_BEHAVIOR	HQ_SEVERITY	HQ_TOTAL
8	2	#NULL!	2	15.015	#NULL!	4	5	3	1	1	3	1	4	5	4	3	5	3	1	4	4	2	4	5	5	5	1	1	1	1	1	12	0	1	3.09091	3	5	4.33333	2	#NULL!	3.5	#NULL!	#NULL!	#NULL!	3.75	2.5	2	2.9
8	2	1.96712	1	14.9367	-0.77	1	1	1	1	1	1	1	1	1	1	1	3	1	2	1	1	1	1	2	5	1	0	0	0	0	0	#NULL!	0	2	1	1	3.33333	1	1.5	1	1	2	1	1	1	1	1	1
4	2	2.07397	2	12.8185	-2.51	1	2	1	1	1	1	5	2	2	1	1	4	3	4	2	1	1	1	3	4	1	0	0	0	0	0	#NULL!	0	2	1.63636	1	3.66667	1.33333	3.5	1	1.75	1	1	1	1.25	1.25	3	1.6
3	2	2.6137	2	14.3123	-0.96	1	1	2	1	1	1	1	1	1	1	1	1	1	1	1	1	1	1	1	1	1	0	0	0	0	0	#NULL!	0	2	1.09091	1	1	1	1	1	1.125	2	1	1	1.25	1	1	1.1
4	2	2.66575	1	13.5168	-1.98	2	1	2	1	1	1	1	1	1	2	1	1	2	2	1	1	1	2	1	2	1	0	0	0	0	0	#NULL!	0	#NULL!	1.27273	1	1.33333	1.33333	2	1	1.375	1	1	1	1.5	1.25	1	1.3
11	2	2.71507	1	#NULL!	#NULL!	2	1	2	1	1	2	1	1	1	1	1	4	4	3	2	1	1	1	3	5	2	1	0	0	0	0	#NULL!	0	2	1.27273	1	4	1.66667	3.5	1	1.375	3	1	1	1.75	1	1	1.3
4	2	2.78356	2	13.8408	-1.04	3	4	4	1	1	3	4	1	2	3	3	4	4	3	4	2	5	4	4	4	4	1	0	0	0	0	#NULL!	0	2	2.63636	3.5	4	4	3.5	1	3.25	1	1	1	3	1.5	3.5	2.5
3	2	2.79726	1	14.3169	-1.17	2	2	2	1	1	2	1	2	2	2	2	2	2	1	1	1	2	1	3	1	1	0	0	0	1	0	#NULL!	0	1	1.72727	1.5	2	1	1.5	1	1.875	1	1	1	2	1.5	1.5	1.7
10	2	2.87671	2	14.8729	-0.43	2	1	1	1	1	1	1	1	2	2	1	3	3	2	1	3	1	2	2	4	3	1	0	0	0	0	#NULL!	0	2	1.27273	2	3	2	2.5	1	1.375	2	1	1	1.5	1.25	1	1.3
3	2	3.49315	2	18.1175	1.65	1	1	2	1	3	2	3	2	1	2	1	5	5	4	2	1	1	1	4	5	1	1	1	0	0	1	12	0	2	1.72727	1	4.66667	1.33333	4.5	1	1.625	3	1	1	1.5	2	2	1.8
3	2	3.49863	2	11.4536	-3.58	2	2	2	1	1	2	1	2	2	3	3	3	3	3	3	3	3	4	4	4	4	1	0	1	1	#NULL!	12	0	1	1.90909	3	3.66667	3.66667	3	1	2.125	1	1	1	2	1.75	2	1.9
3	2	3.52603	1	15.2737	-0.13	1	1	1	1	1	1	1	1	1	1	1	1	2	2	1	1	1	1	1	3	1	0	0	0	0	0	#NULL!	0	1	1	1	1.66667	1	2	1	1	2	1	1	1	1	1	1
3	2	3.6	1	19.3313	2.7	1	1	1	1	1	1	1	1	1	1	1	1	3	1	1	1	1	1	4	1	0	0	0	0	0	0	#NULL!	0	2	1	1	2	0.666667	2	1	1	3	1	1	1	1	1	1
3	2	3.63288	2	13.1928	-1.73	1	1	2	1	1	2	1	1	1	1	1	5	3	3	1	1	1	1	3	3	5	1	0	0	0	0	#NULL!	0	1	1.18182	1	3.66667	2.33333	3	1	1.25	1	1	1	1.5	1	1	1.2
3	2	3.78082	2	18.7428	1.95	2	2	2	1	1	3	2	1	2	2	1	5	5	5	5	1	5	5	5	5	1	0	0	0	1	0	#NULL!	0	1	1.72727	3	5	3.66667	5	1	2	3	1	1	2.25	1.25	1.5	1.7
5	2	3.81096	1	18.84	2.41	1	1	1	1	1	1	1	1	1	1	1	3	3	3	2	1	1	2	2	3	1	0	0	0	0	0	#NULL!	#NULL!	2	1	1	2.66667	1.66667	3	1	1	3	1	1	1	1	1	1
3	2	3.92329	2	18.8473	2.2	2	1	1	1	1	1	1	1	1	1	1	3	3	3	1	1	1	2	2	3	2	0	0	0	0	0	#NULL!	0	2	1.09091	1	2.66667	1.66667	3	1	1.125	3	1	1	1.25	1	1	1.1
9	2	4.05205	1	16.631	0.98	1	1	1	1	1	1	1	1	2	1	4	2	1	4	1	1	1	1	2	4	5	1	0	0	0	1	12	0	3	1.36364	1	2.66667	2.33333	2.5	1	1.5	2	1	1	1.25	1	2.5	1.4
5	2	4.2	1	17	0.44	1	1	1	1	1	1	1	1	1	2	1	2	2	2	1	1	1	1	1	3	2	0	0	0	1	0	#NULL!	0	2	1.09091	1	2	1.33333	2	1	1.125	2	1	1	1	1.25	1	1.1
3	2	4.27945	1	17.3481	1.5	1	1	1	1	1	1	1	1	1	1	1	2	2	2	2	2	2	1	2	2	1	0	0	0	0	0	#NULL!	0	1	1	2	2	1.33333	2	1	1	3	1	1	1	1	1	1
3	2	4.47945	2	14.0591	-0.87	2	1	2	1	1	2	1	1	2	1	2	4	2	4	2	1	1	3	3	5	1	1	0	0	0	0	#NULL!	0	2	1.45455	1	4	2	3	1	1.625	2	1	1	2	1	1.5	1.5
3	2	4.5589	2	15.4899	0.16	1	1	2	1	1	1	1	1	1	1	1	3	3	2	1	2	1	1	2	3	3	1	0	0	1	1	12	0	1	1.09091	1.5	2.66667	1.66667	2.5	1	1.125	2	2	2	1.25	1	1	1.1
2	2	4.66849	1	16.5953	0.98	1	1	1	1	1	2	3	1	1	1	2	4	4	5	2	1	1	2	5	5	4	1	0	0	0	0	12	0	2	1.36364	1	4.66667	2.66667	4.5	1	1.5	2	2	2	1.25	1	2.5	1.4
8	2	4.71233	1	19.7224	2.81	3	5	5	1	1	2	1	2	1	2	2	5	5	5	4	1	1	5	5	5	2	1	0	0	0	1	2	0	1	2.27273	1	5	3.66667	5	1	2.625	3	2	2	2.75	1.5	1.5	2
6	2	4.72877	1	16.6597	1.02	1	2	1	1	1	1	1	1	1	3	2	4	4	5	3	3	1	3	3	5	5	1	0	0	0	0	#NULL!	0	2	1.36364	2	4	3.66667	4.5	1	1.5	3	2	2	1	1.5	1.5	1.3
5	2	4.76164	2	14.1913	-0.77	1	1	2	1	1	1	1	1	1	1	1	3	3	3	2	1	1	1	1	3	1	0	0	0	0	0	#NULL!	0	2	1.09091	1	2.33333	1.33333	3	1	1.125	2	2	2	1.25	1	1	1.1
10	2	4.79452	2	18.2622	1.72	3	4	1	1	1	1	2	1	1	3	1	4	2	2	2	3	5	5	1	1	0	0	0	0	0	1	12	0	2	1.72727	4	2	2.33333	2	1	2	3	2	2	1.5	1.5	1.5	1.5
3	2	4.8	2	21.3322	3.15	3	1	2	1	1	1	1	2	1	1	2	5	4	4	3	2	1	2	4	4	3	0	0	0	1	0	#NULL!	0	1	1.45455	1.5	4.33333	2.66667	4	1	1.5	3	2	2	1.75	1.25	1.5	1.5
10	2	4.9863	2	18.4911	1.85	2	1	1	1	1	1	1	1	1	1	1	5	2	5	3	3	2	5	4	5	4	0	0	0	0	0	#NULL!	0	2	1.09091	2.5	4.66667	4	3.5	1	1.125	3	2	2	1.25	1	1	1.1
11	2	5.3	2	14.9894	-0.17	1	1	1	1	1	1	3	1	1	1	1	5	4	4	1	2	1	2	2	4	3	0	0	0	0	0	0	0	2	1.18182	1.5	3.66667	2	4	2	1.25	2	2	2	1	1	2	1.2
3	2	5.31233	1	19.2269	2.49	2	2	2	1	1	1	1	1	1	1	1	2	2	3	1	2	2	2	2	3	2	0	0	0	0	0	#NULL!	0	1	1.27273	2	2.33333	1.66667	2.5	2	1.375	3	2	2	1.5	1	1	1.2
10	2	5.34521	1	17.284	1.4	1	1	2	1	1	1	1	1	1	1	1	2	1	2	1	1	1	1	2	2	2	0	0	0	0	0	#NULL!	0	1	1.09091	1	2	1.33333	1.5	2	1.125	3	2	2	1.25	1	1	1.1
3	2	5.46301	2	14.371	-0.61	3	3	2	1	1	3	2	2	2	2	2	3	3	3	3	2	2	2	4	4	4	0	0	0	1	1	12	0	1	2.09091	2	3.66667	3	3	2	2.375	2	2	2	2.5	1.5	2	2
3	2	5.56438	2	18.0589	1.56	4	1	3	1	1	3	1	1	2	1	1	5	1	1	1	1	1	4	2	5	1	0	0	0	0	0	#NULL!	0	4	1.72727	1	4	2	1	2	2	3	2	2	3	1	1	1.8
3	2	5.61918	2	15.1299	-0.08	3	1	3	1	1	2	3	1	2	1	2	5	4	5	3	3	3	3	5	5	2	1	0	0	0	0	12	0	#NULL!	1.81818	3	5	2.66667	4.5	2	2.125	2	2	2	2.5	1	2.5	1.9
3	2	5.70959	1	17.3913	1.4	1	1	2	1	1	2	1	1	1	3	1	4	3	2	1	1	1	2	4	4	3	1	0	0	0	0	#NULL!	0	2	1.36364	1	4	2	2.5	2	1.5	3	2	2	1.5	1.5	1	1.4
10	2	5.81644	2	16.772	0.89	2	1	3	1	1	1	3	1	2	2	2	4	4	1	2	4	4	4	1	5	2	1	0	1	1	0	#NULL!	0	2	1.72727	4	3.33333	2.66667	2.5	2	2	2	2	2	2	1.25	2.5	1.8
5	2	6.01	2	19.3724	2.06	1	1	2	1	1	1	2	1	1	1	1	3	3	3	1	1	1	1	2	4	2	0	0	0	0	0	#NULL!	0	2	1.18182	1	3	1.33333	3	2	1.25	3	2	2	1.25	1	1.5	1.2
3	2	6.2	1	14.893	-0.34	1	1	2	1	1	1	1	1	1	2	1	3	3	2	1	1	1	1	4	4	3	1	0	0	0	0	#NULL!	0	2	1.18182	1	3.66667	1.66667	2.5	2	1.25	2	2	2	1.25	1.25	1	1.2
5	2	6.31233	1	14.0496	-1.06	2	1	2	1	1	2	1	1	2	2	2	3	3	2	2	1	1	1	3	3	2	1	0	0	0	1	8	0	1	1.54545	1	3	1.66667	2.5	2	1.75	1	2	2	2	1.25	1.5	1.6
1	2	6.3726	2	31.405	4.7	5	5	5	4	5	3	5	4	4	5	1	5	5	1	5	1	1	4	5	5	2	1	0	0	1	1	12	1	3	4.18182	1	5	3.66667	3	2	4.125	3	2	2	4.25	4.5	3	4.1
2	2	6.3863	1	19.6597	2.45	1	2	2	1	1	2	2	2	2	3	2	5	3	4	1	1	1	1	5	5	5	1	0	0	1	0	12	0	2	1.81818	1	5	2.33333	3.5	2	2	3	2	2	1.75	1.75	2	1.8
1	2	6.76712	2	45.2456	5.6	4	5	2	1	1	1	4	1	3	3	5	5	5	1	5	1	1	5	5	5	5	1	1	0	1	0	12	0	4	2.72727	1	5	5	3	2	3.375	3	2	2	2.5	1.5	4.5	2.5
3	2	6.85205	1	16.4744	0.7	4	5	4	1	5	4	5	5	4	5	4	5	5	5	5	5	5	5	5	5	5	1	1	1	1	1	12	0	1	4.18182	5	5	5	5	2	4.375	2	2	2	4	4	4.5	4.1
5	2	6.86301	1	21.8911	3.15	1	2	2	1	1	2	1	1	2	1	1	3	2	2	1	2	2	2	3	4	2	0	0	0	1	0	#NULL!	0	2	1.36364	2	3.33333	1.66667	2	2	1.5	3	2	2	1.75	1	1	1.3
3	2	6.96164	1	22.039	3.16	3	3	2	1	1	2	1	2	2	4	2	4	3	2	3	1	1	2	4	4	2	1	0	0	0	0	#NULL!	0	2	2.09091	1	4	2.33333	2.5	2	2.375	3	2	2	2.25	2	1.5	2
4	2	7.56438	1	20.0053	2.25	2	2	3	1	1	2	1	1	2	2	2	5	5	4	3	4	2	5	5	5	5	1	1	0	1	0	#NULL!	0	3	1.72727	3	5	4.33333	4.5	2	2	3	2	2	2.25	1.25	1.5	1.7
3	2	7.61918	1	18.8764	1.7	1	1	1	1	1	2	1	1	2	2	1	4	3	1	1	1	1	2	3	4	2	0	0	0	0	1	12	0	2	1.27273	1	3.66667	1.66667	2	2	1.375	3	2	2	1.5	1.25	1	1.3
9	2	7.71233	1	31.8678	4.79	5	4	3	1	1	4	2	3	3	3	1	5	5	4	4	1	1	5	5	5	3	0	0	0	1	0	0	0	1	2.72727	1	5	4	4.5	2	3.125	3	2	2	3.75	2	1.5	2.6
7	2	7.76712	2	26.4463	3.37	2	2	2	1	1	2	2	1	2	3	1	5	4	3	2	3	4	2	4	5	3	0	0	1	0	1	4	0	2	1.72727	3.5	4.66667	2.33333	3.5	2	2	3	2	2	2	1.5	1.5	1.7
8	2	7.93151	2	16.1588	0.28	1	1	1	1	1	1	1	1	1	1	1	3	3	1	1	1	1	1	1	3	1	0	0	0	0	0	#NULL!	0	1	1	1	2.33333	1	2	2	1	2	2	2	1	1	1	1
7	2	7.9863	1	21.9282	2.76	3	2	3	1	1	2	2	1	3	2	3	5	4	3	3	2	1	5	4	4	3	1	0	1	0	1	4	0	2	2.09091	1.5	4.33333	3.66667	3.5	2	2.5	3	2	2	2.75	1.25	2.5	2.1
11	2	8.10685	2	14.2847	-0.9	1	1	2	1	1	1	1	1	1	2	1	1	1	4	2	2	1	1	3	4	2	0	0	0	0	1	4	0	3	1.18182	1.5	2.66667	1.66667	2.5	2	1.25	2	3	3	1.25	1.25	1	1.2
9	2	8.20822	1	29.3748	4.19	4	4	3	1	1	3	4	5	4	3	1	5	4	4	5	5	1	5	5	5	5	1	1	1	1	1	12	1	1	3	3	5	5	4	2	3.25	3	3	3	3.5	2.5	2.5	2.9
3	2	8.27671	2	20.3452	1.86	2	4	2	1	1	2	3	5	1	3	1	5	5	5	4	1	1	5	5	5	5	0	1	0	1	1	12	0	1	2.27273	1	5	4.66667	5	2	2.25	3	3	3	1.75	2.5	2	2.1
3	2	8.43836	1	49.7828	5.51	4	4	3	1	1	3	4	5	2	4	3	5	4	2	3	2	2	4	4	5	2	0	0	0	1	1	12	0	2	3.09091	2	4.66667	3	3	2	3.375	3	3	3	3	2.75	3.5	3
3	2	8.54521	1	22.8807	2.83	2	3	3	1	1	2	3	1	2	4	2	4	3	4	2	4	4	4	5	5	4	0	0	1	1	0	#NULL!	0	1	2.18182	4	4.66667	3.33333	3.5	2	2.625	3	3	3	2.25	1.75	2.5	2.1
4	2	8.72329	1	18.2599	1.23	2	1	2	1	1	2	1	1	1	1	2	4	4	4	2	1	1	2	3	4	2	1	2	2	2	1	#NULL!	0	#NULL!	1.36364	1	3.66667	2	4	2	1.5	3	3	3	1.75	1	1.5	1.4
2	2	8.85753	1	29.8293	3.94	5	5	4	1	1	4	4	1	2	2	2	5	4	5	4	3	1	3	5	5	2	1	0	1	0	1	12	0	2	2.81818	2	5	3	4.5	2	3.5	3	3	3	3.75	1.25	3	2.6
3	2	8.90685	2	22.0267	2.15	1	5	2	1	1	2	5	1	1	3	2	5	5	5	3	3	1	5	5	5	1	0	0	0	1	1	12	0	1	2.18182	2	5	3	5	2	2.625	3	3	3	1.5	1.5	3.5	1.9
11	2	9.05	2	15.0358	-0.61	1	2	2	1	1	2	1	1	2	1	1	1	3	4	2	1	1	2	2	3	2	0	0	0	0	1	2	0	2	1.36364	1	2	2	3.5	2	1.5	2	3	3	1.75	1	1	1.3
1	2	9.05205	1	56.5323	5.29	2	5	2	1	1	2	1	1	2	1	2	5	5	4	3	3	1	5	5	5	5	1	1	0	0	0	12	1	1	1.81818	2	5	4.33333	4.5	2	2.125	3	3	3	2	1	1.5	1.5
9	2	9.06849	1	22.4966	2.56	3	2	3	1	1	3	1	2	1	4	1	5	4	4	3	5	4	3	3	5	4	1	0	0	1	1	12	0	3	2	4.5	4.33333	3.33333	4	2	2.25	3	3	3	2.5	2	1	2
8	2	9.07123	2	16.3028	0.09	3	5	3	1	1	3	5	1	3	5	4	5	5	5	2	5	5	5	5	5	5	1	1	0	1	0	12	0	2	3.09091	5	5	4	5	2	3.875	2	3	3	3	2	4.5	2.9
6	2	9.14795	1	23.682	2.78	2	2	1	1	1	1	1	1	1	1	1	5	4	1	1	1	1	1	4	4	2	1	0	0	0	0	#NULL!	0	1	1.18182	1	4.33333	1.33333	2.5	2	1.25	3	3	3	1.25	1	1	1.1
11	2	9.27	2	23.033	2.29	2	4	1	1	1	2	4	3	1	1	2	5	4	2	4	3	3	4	5	5	4	1	0	1	1	1	12	1	1	2	3	5	4	3	2	2.125	3	3	3	1.5	1.5	3	1.8
3	2	9.7589	1	21.6753	2.14	4	2	1	1	1	2	4	1	2	2	2	5	4	5	4	2	1	4	5	5	2	0	0	0	1	1	12	0	1	2	1.5	5	3.33333	4.5	2	2.375	3	3	3	2.25	1.25	3	2
11	2	9.81	1	14.2308	-1.49	3	2	3	1	2	2	2	1	2	3	3	3	3	3	2	3	3	2	3	4	5	1	0	0	0	1	4	0	2	2.18182	3	3.33333	3	3	2	2.5	1	3	3	2.5	1.75	2.5	2.2
4	2	10.011	1	26.5899	3.08	3	5	3	1	1	3	2	4	3	3	3	5	5	4	3	4	3	4	4	4	5	1	0	1	1	1	12	1	1	2.81818	3.5	4.33333	4	4.5	2	3.125	3	3	3	3	2.25	2.5	2.6
8	2	10.1616	2	21.3857	1.67	3	5	5	1	1	4	1	1	3	3	1	5	5	5	3	1	4	2	5	5	5	1	0	0	0	0	12	0	1	2.54545	2.5	5	3.33333	5	2	3.125	3	3	3	3.75	1.5	1	2.3
5	2	10.2055	1	23.0822	2.36	3	1	3	1	1	3	1	1	3	4	2	5	3	5	2	2	2	3	3	5	5	1	0	0	0	1	12	#NULL!	1	2.09091	2	4.33333	3.33333	4	2	2.5	3	3	3	3	1.75	1.5	2.2
6	2	10.2959	1	22.4966	2.2	3	5	3	2	1	3	3	4	2	1	3	5	5	5	3	4	2	4	4	5	4	1	0	0	0	1	12	0	1	2.72727	3	4.66667	3.66667	5	2	2.875	3	3	3	2.75	2	3	2.5
3	2	10.2986	2	27.9835	2.88	3	3	2	1	1	2	1	3	2	5	2	5	5	1	1	4	4	4	3	5	5	1	1	1	1	1	12	0	1	2.27273	4	4.33333	3.33333	3	2	2.5	3	3	3	2.25	2.5	1.5	2.2
11	2	11.08	1	24.5792	2.44	3	4	4	1	1	4	3	3	1	4	3	5	5	4	3	2	2	5	5	5	5	1	0	0	0	1	12	0	1	2.81818	2	5	4.33333	4.5	2	3.25	3	3	3	3	2.25	3	2.7
3	2	11.1562	2	22.3543	1.65	3	4	3	1	1	3	4	4	4	3	2	5	4	4	3	5	3	5	5	5	5	1	0	0	0	1	12	0	1	2.90909	4	5	4.33333	4	2	3.25	3	3	3	3.25	2.25	3	2.8
3	2	11.2055	1	19.3901	1.03	3	4	3	1	2	2	2	5	3	3	2	5	5	5	3	3	3	4	5	5	5	1	0	0	0	1	12	0	1	2.72727	3	5	4	5	2	2.75	3	3	3	2.75	2.75	2	2.6
11	2	11.31	1	22.472	1.95	3	3	3	1	1	1	2	4	4	3	3	4	3	2	1	1	2	5	5	4	2	1	0	0	1	1	12	0	2	2.54545	1.5	4.33333	2.66667	2.5	2	2.75	3	3	3	2.75	2.25	2.5	2.5
3	2	11.326	2	27.4469	#NULL!	1	1	1	1	1	2	1	1	2	2	1	3	3	2	1	1	1	2	3	4	1	0	0	0	0	0	#NULL!	#NULL!	2	1.27273	1	3.33333	1.33333	2.5	2	1.375	#NULL!	3	3	1.5	1.25	1	1.3
11	2	11.38	1	24.3949	2.33	3	2	3	1	1	4	2	1	3	4	2	5	5	4	3	4	2	4	5	5	5	1	0	0	1	1	12	1	2	2.36364	3	5	4	4.5	2	2.875	3	3	3	3.25	1.75	2	2.4
11	2	11.39	2	24.5005	2.06	3	4	3	1	1	3	2	3	3	3	3	5	5	5	3	3	3	3	5	5	5	1	0	0	1	1	12	0	1	2.63636	3	5	3.66667	5	2	3	3	3	3	3	2	2.5	2.5
3	2	11.3918	2	20.4514	1.07	1	1	1	1	1	1	1	1	1	1	1	4	4	3	2	3	2	2	4	4	4	0	0	0	0	0	#NULL!	0	1	1	2.5	4	2.66667	3.5	2	1	3	3	3	1	1	1	1
3	2	11.3973	2	38.4728	3.65	3	4	3	1	1	2	3	2	3	4	2	5	4	5	2	2	2	4	4	5	4	1	1	0	0	0	#NULL!	0	1	2.54545	2	4.66667	3.33333	4.5	2	3	3	3	3	2.75	2	2.5	2.4
10	2	11.4712	1	20.5812	1.36	3	1	3	1	1	2	1	1	2	3	2	3	3	5	2	1	1	4	3	5	4	1	1	0	0	1	12	0	1	1.81818	1	3.66667	3.33333	4	2	2.125	3	3	3	2.5	1.5	1.5	1.9
3	2	11.5068	1	20.5011	1.32	2	1	2	1	1	2	1	1	2	1	1	3	2	3	2	3	1	1	2	4	5	0	0	1	1	0	#NULL!	0	2	1.36364	2	3	2.66667	2.5	2	1.5	3	3	3	2	1	1	1.4
3	2	11.5068	1	22.4471	1.86	2	1	2	1	1	2	1	1	2	1	1	3	2	3	2	3	1	1	2	4	5	0	0	1	1	0	12	0	2	1.36364	2	3	2.66667	2.5	2	1.5	3	3	3	2	1	1	1.4
3	2	11.5151	1	33.1163	3.4	2	4	2	2	1	3	1	3	2	3	4	4	4	4	3	3	4	5	5	4	2	1	1	0	0	1	8	1	2	2.45455	3.5	4.33333	3.33333	4	2	2.625	3	3	3	2.25	2.25	2.5	2.3
11	2	11.61	2	14.3685	-1.86	3	4	3	1	1	4	4	1	1	2	2	5	3	3	2	1	1	1	5	5	1	1	0	0	0	0	#NULL!	0	3	2.36364	1	5	1.33333	3	2	2.875	1	3	3	2.75	1.25	3	2.2
1	2	11.6521	1	57.3097	4.35	2	3	2	1	1	1	5	5	1	2	3	4	4	3	5	2	2	5	5	5	5	1	1	1	1	1	12	1	#NULL!	2.36364	2	4.66667	5	3.5	2	2.375	3	3	3	1.5	2.25	4	2.3
3	2	11.6603	1	14.8896	-1.52	3	1	3	1	1	2	2	1	3	2	2	4	3	5	3	1	2	3	5	5	2	0	0	0	1	0	#NULL!	0	2	1.90909	1.5	4.66667	2.66667	4	2	2.25	1	3	3	2.75	1.25	2	2
3	2	11.6603	1	14.8896	-1.52	3	1	3	1	1	2	2	1	3	2	2	4	3	5	3	1	2	3	5	5	2	0	0	0	1	0	#NULL!	0	2	1.90909	1.5	4.66667	2.66667	4	2	2.25	1	3	3	2.75	1.25	2	2
11	2	11.78	1	20.2222	1.17	2	1	1	1	1	1	1	1	1	1	1	5	3	4	1	1	1	1	3	5	3	0	0	0	0	1	12	0	3	1.09091	1	4.33333	1.66667	3.5	2	1.125	3	3	3	1.25	1	1	1.1
10	2	11.8055	1	19.9538	1.06	3	3	5	1	2	3	5	3	3	5	4	5	5	4	3	2	2	4	4	5	4	1	0	0	1	1	#NULL!	0	#NULL!	3.36364	2	4.66667	3.66667	4.5	2	3.875	3	3	3	3.5	2.75	4.5	3.4
3	2	12.2137	1	16.5885	-0.58	4	3	4	1	1	2	1	1	2	3	3	5	4	5	4	4	4	5	5	5	5	1	0	1	1	1	12	0	1	2.27273	4	5	4.66667	4.5	2	2.75	2	3	3	3	1.5	2	2.2
4	2	12.2548	2	19.0816	3.15	3	4	3	1	1	2	3	3	3	4	3	5	3	2	3	2	5	5	5	5	5	1	0	0	0	1	12	1	2	2.72727	3.5	5	4.33333	2.5	2	3.125	3	3	3	2.75	2.25	3	2.6
3	2	12.2603	1	33.1633	3.3	5	5	5	3	5	5	4	5	4	5	4	5	5	5	4	4	3	5	5	5	5	1	1	1	1	1	12	1	1	4.54545	3.5	5	4.66667	5	2	4.625	3	3	3	4.75	4.5	4	4.5
8	2	12.3589	2	15.3719	1.42	2	1	2	1	1	2	1	1	2	1	1	5	2	3	1	1	1	3	3	3	3	1	0	0	1	0	12	0	1	1.36364	1	3.66667	2.33333	2.5	2	1.5	3	3	3	2	1	1	1.4
4	2	12.4658	2	26.8507	2.23	3	4	3	1	1	3	3	1	1	2	2	5	4	4	3	4	2	2	4	5	4	1	0	0	0	1	12	0	#NULL!	2.18182	3	4.66667	3	4	2	2.625	3	3	3	2.5	1.25	2.5	2
10	2	12.6192	2	24.3948	1.73	1	1	1	1	1	1	1	1	1	1	1	5	2	1	2	1	1	4	4	5	1	0	0	0	0	1	12	0	2	1	1	4.66667	2.33333	1.5	2	1	3	3	3	1	1	1	1
3	2	12.6959	2	16.3639	-1.02	1	2	2	1	1	2	2	1	2	1	3	4	2	1	2	1	2	1	3	4	2	0	0	0	1	0	#NULL!	0	2	1.63636	1.5	3.66667	1.66667	1.5	2	1.875	1	3	3	1.75	1	2.5	1.6
11	2	12.85	1	18.1774	0.03	1	1	2	1	1	1	1	1	2	2	1	5	5	5	4	1	3	4	4	5	5	1	0	1	0	0	0	0	2	1.27273	2	4.66667	4.33333	5	2	1.375	2	3	3	1.5	1.25	1	1.3
7	2	13.0986	1	17.7489	-0.27	3	1	2	1	1	3	1	1	1	3	2	5	3	2	1	1	1	4	1	5	2	0	0	0	0	1	4	0	1	1.72727	1	3.66667	2.33333	2.5	3	2	2	3	3	2.25	1.5	1.5	1.8
11	2	13.28	2	28.8762	2.39	2	2	3	1	1	2	5	1	2	2	2	4	4	4	2	2	2	1	2	4	3	1	0	0	0	0	0	0	2	2.09091	2	3.33333	2	4	3	2.5	3	3	3	2.25	1.25	3.5	2.1
3	2	13.4164	2	16.0698	-1.44	4	4	3	1	1	2	3	1	3	3	3	5	5	5	3	5	5	4	4	5	3	0	0	0	0	0	#NULL!	0	#NULL!	2.54545	5	4.66667	3.33333	5	3	3.125	1	3	3	3	1.5	3	2.4
8	2	13.4466	1	18.6349	-0.2	1	1	1	1	1	1	1	1	1	1	1	3	2	1	1	2	1	1	2	3	2	0	0	0	1	0	12	0	2	1	1.5	2.66667	1.33333	1.5	3	1	2	3	3	1	1	1	1
3	2	13.4767	2	17.3335	-0.79	1	1	2	1	1	1	1	1	1	1	1	1	1	1	1	1	1	1	3	1	5	0	0	0	0	0	#NULL!	0	2	1.09091	1	1.66667	2.33333	1	3	1.125	2	3	3	1.25	1	1	1.1
3	2	13.5342	1	26.2318	2.16	3	4	3	1	2	4	1	3	3	3	2	5	5	5	4	1	4	4	5	5	5	1	1	1	0	1	12	0	1	2.63636	2.5	5	4.33333	5	3	2.875	3	3	3	3.25	2.25	1.5	2.5
3	2	13.6603	2	26.7053	1.95	2	2	1	1	1	1	1	1	1	1	2	5	3	5	2	4	2	2	4	5	1	0	0	1	1	0	#NULL!	0	2	1.27273	3	4.66667	1.66667	4	3	1.375	3	3	3	1.25	1	1.5	1.2
4	2	13.863	1	#NULL!	#NULL!	5	5	5	1	3	5	5	1	4	4	4	5	5	3	5	2	2	5	5	5	3	1	1	0	1	1	#NULL!	0	#NULL!	3.81818	2	5	4.33333	4	3	4.625	#NULL!	3	3	4.75	2.25	4.5	3.7
3	2	13.8658	2	29.3223	2.3	1	1	1	1	1	2	1	1	1	1	1	2	1	1	1	1	1	1	1	3	1	1	0	0	0	0	#NULL!	0	2	1.09091	1	2	1	1	3	1.125	3	3	3	1.25	1	1	1.1
3	2	14.0384	1	24.1858	1.63	3	5	1	1	1	2	1	3	2	4	2	4	4	3	2	2	2	2	2	4	2	1	0	0	1	1	12	0	2	2.27273	2	3.33333	2	3.5	3	2.5	3	3	3	2	2.25	1.5	2
4	2	14.0575	2	42.3243	3.64	4	1	5	1	1	4	4	1	4	3	3	5	5	5	4	4	4	5	5	5	5	1	1	0	0	1	12	0	3	2.81818	4	5	4.66667	5	3	3.5	3	3	3	4.25	1.5	3.5	3
10	2	14.4192	1	27.5482	2.21	3	4	3	1	1	3	2	3	4	4	4	5	4	4	2	1	1	5	5	5	5	1	1	0	1	1	12	0	1	2.90909	1	5	4	4	3	3.375	3	3	3	3.25	2.25	3	2.8
11	2	14.94	1	30.3448	2.56	1	1	2	1	3	1	5	2	5	4	5	4	3	4	3	3	1	1	1	4	3	0	0	0	0	1	2	1	1	2.72727	2	3	2.33333	3.5	3	3	3	3	3	2.25	2.5	5	2.9
3	2	15.074	2	49.3827	4.04	4	1	4	1	1	1	2	1	2	2	1	4	3	5	4	2	2	4	3	4	2	0	0	0	0	1	12	0	3	1.81818	2	3.66667	3.33333	4	3	2.125	3	3	3	2.75	1.25	1.5	1.9
3	2	15.2932	1	39.3178	3.45	5	5	4	1	1	5	2	4	4	5	2	5	5	5	2	2	2	3	5	5	5	1	1	0	1	1	12	0	1	3.45455	2	5	3.33333	5	3	4	3	3	3	4.5	2.75	2	3.3
3	2	15.389	1	15.2124	-2.72	1	1	5	1	1	1	1	1	1	1	1	2	2	4	1	1	1	1	2	2	2	0	0	0	0	#NULL!	#NULL!	0	2	1.36364	1	2	1.33333	3	3	1.5	1	3	3	2	1	1	1.4
10	2	15.7068	1	24.5935	1.35	4	5	4	1	1	1	4	1	4	5	5	5	5	5	5	5	5	5	5	5	5	1	0	1	1	1	12	1	2	3.18182	5	5	5	5	3	4	3	3	3	3.25	2	4.5	3
11	2	16.0575	2	29.324	2.07	2	1	2	1	1	1	1	1	2	3	2	3	4	4	1	2	3	1	1	5	1	0	0	0	0	0	#NULL!	0	1	1.54545	2.5	3	1	4	3	1.75	3	3	3	1.75	1.5	1.5	1.6
3	2	16.2356	1	29.6449	2.3	2	1	2	1	1	1	1	2	1	2	2	5	5	3	2	3	2	3	3	5	5	1	0	1	0	1	12	0	1	1.45455	2.5	4.33333	3.33333	4	3	1.5	3	3	3	1.5	1.5	1.5	1.5
3	2	16.2685	2	26.4072	1.5	1	1	3	1	1	1	2	1	1	1	3	5	2	5	1	2	4	1	5	5	5	0	0	1	0	0	12	0	1	1.45455	3	5	2.33333	3.5	3	1.625	3	3	3	1.5	1	2.5	1.5
9	2	16.2904	1	37.452	3.27	2	3	2	1	1	2	4	5	1	2	1	5	5	5	3	1	3	3	5	5	5	1	0	0	1	1	12	0	3	2.18182	2	5	3.66667	5	3	2.125	3	3	3	1.75	2.25	2.5	2.1
11	2	16.44	1	20.6612	-0.03	4	5	5	2	3	5	3	5	4	5	4	5	5	5	4	4	5	5	5	5	5	1	1	0	1	1	12	0	3	4.09091	4.5	5	4.66667	5	3	4.375	2	3	3	4.5	3.75	3.5	4
8	2	16.4438	2	21.2411	0.13	2	4	3	1	1	2	1	5	2	3	1	5	3	1	3	1	1	5	5	5	2	0	0	0	0	1	12	0	1	2.27273	1	5	3.33333	2	3	2.25	2	3	3	2.25	2.5	1	2.1
11	2	16.47	2	33.8497	2.72	3	2	2	1	1	3	2	4	3	3	3	5	5	2	1	1	1	3	4	5	1	0	0	0	1	1	4	0	2	2.45455	1	4.66667	1.66667	3.5	3	2.625	3	3	3	2.75	2.25	2.5	2.5
3	2	16.474	2	25.5102	1.29	2	2	2	1	1	1	1	1	1	2	2	5	3	4	1	2	2	2	4	5	5	1	0	0	1	0	#NULL!	0	2	1.45455	2	4.66667	2.66667	3.5	3	1.625	3	3	3	1.5	1.25	1.5	1.4
3	2	16.4959	2	28.5075	1.89	2	2	2	1	1	2	5	2	2	3	2	4	3	4	2	2	2	3	4	4	3	1	0	0	0	0	#NULL!	0	1	2.18182	2	4	2.66667	3.5	3	2.5	3	3	3	2	1.75	3.5	2.2
3	2	16.8877	2	43.0134	3.66	2	2	2	1	1	1	3	1	1	2	3	3	3	5	3	1	1	2	5	3	3	1	0	0	1	0	#NULL!	0	2	1.72727	1	3.66667	2.66667	4	3	2	3	3	3	1.5	1.25	3	1.7
8	2	16.9014	1	23.1473	0.7	2	2	2	1	1	2	1	1	2	4	1	5	3	4	2	1	1	2	5	5	5	1	0	1	0	1	12	1	2	1.72727	1	5	3	3.5	3	2	2	3	3	2	1.75	1	1.7
3	2	17.2027	2	51.7578	4.3	4	3	3	1	1	3	2	4	4	3	3	4	4	4	3	4	4	3	4	5	3	1	1	1	1	1	12	1	1	2.81818	4	4.33333	3	4	3	3.125	3	3	3	3.5	2.25	2.5	2.8
3	2	17.4356	2	22.0692	0.29	3	4	3	1	1	3	3	3	3	3	3	5	4	1	3	5	5	3	3	5	1	1	1	0	0	1	#NULL!	1	1	2.72727	5	4.33333	2.33333	2.5	3	3.125	2	3	3	3	2	3	2.6
3	2	17.5616	2	17.4576	-1.47	4	3	3	1	4	3	4	4	1	2	4	3	3	5	3	3	3	3	3	3	2	1	1	1	1	1	12	0	2	3	3	3	2.66667	4	3	3	1	3	3	2.75	2.75	4	3
9	2	17.6493	1	34.6979	2.91	2	1	2	1	1	2	3	3	2	2	2	5	4	3	3	2	2	5	5	5	2	1	0	0	1	1	12	0	1	1.90909	2	5	3.33333	3.5	3	2	3	3	3	2	1.75	2.5	2
3	2	17.6712	2	62.3368	4.88	5	5	3	3	1	4	3	5	3	4	3	5	4	3	4	3	3	3	3	5	4	1	1	0	1	1	#NULL!	0	1	3.54545	3	4.33333	3.66667	3.5	3	3.75	3	3	3	3.75	3.25	3	3.4
3	2	17.7452	1	27.8876	1.75	3	4	3	4	2	3	2	5	3	3	3	5	5	5	4	5	5	5	5	5	5	1	0	0	1	1	12	0	2	3.18182	5	5	4.66667	5	3	3	3	3	3	3	3.5	2.5	3.1
5	3	18.0493	2	35.3197	2.91	2	1	1	1	1	1	2	1	2	3	1	2	2	1	1	1	1	3	4	4	3	0	0	0	1	1	12	0	1	1.45455	1	3.33333	2.33333	1.5	4	1.625	3	#NULL!	4	1.5	1.5	1.5	1.5
12	3	18.1479	1	38.5318	#NULL!	3	2	3	1	3	2	1	2	2	3	2	#NULL!	#NULL!	#NULL!	#NULL!	#NULL!	#NULL!	#NULL!	#NULL!	#NULL!	#NULL!	#NULL!	#NULL!	#NULL!	#NULL!	#NULL!	#NULL!	#NULL!	1	2.18182	#NULL!	#NULL!	#NULL!	#NULL!	4	2.25	#NULL!	4	4	2.5	2.25	1.5	2.2
11	3	18.24	2	45.1492	3.9	3	5	3	4	3	4	4	5	3	4	3	5	5	5	5	1	1	4	5	5	5	1	1	0	1	1	12	0	2	3.72727	1	5	4.66667	5	4	3.625	3	4	4	3.25	4	3.5	3.6
5	3	18.5562	2	46.1356	4.01	2	1	3	2	2	3	5	3	2	4	1	5	3	2	1	1	1	1	5	5	2	0	0	0	0	1	12	0	2	2.54545	1	5	1.33333	2.5	4	2.625	3	4	4	2.5	2.75	3	2.7
3	3	18.7644	2	22.2073	#NULL!	2	1	2	1	1	2	1	1	1	3	1	3	3	2	1	3	3	1	3	3	2	1	0	0	0	0	12	0	2	1.45455	3	3	1.33333	2.5	4	1.625	#NULL!	4	4	1.75	1.5	1	1.5
12	3	18.863	1	28.5341	#NULL!	1	1	2	1	1	1	1	5	1	5	1	#NULL!	#NULL!	#NULL!	#NULL!	#NULL!	#NULL!	#NULL!	#NULL!	#NULL!	#NULL!	#NULL!	#NULL!	#NULL!	#NULL!	#NULL!	#NULL!	#NULL!	1	1.81818	#NULL!	#NULL!	#NULL!	#NULL!	4	1.625	#NULL!	4	4	1.25	3	1	1.9
3	3	19.1014	2	36.6498	#NULL!	3	1	3	1	1	2	1	1	4	1	1	4	3	4	2	3	4	1	3	5	3	0	0	0	0	0	#NULL!	0	2	1.72727	3.5	4	2	3.5	4	2	#NULL!	4	4	3	1	1	1.8
3	3	19.1288	2	22.0889	#NULL!	1	1	1	1	1	1	1	1	1	1	1	2	2	1	1	1	1	1	2	3	1	0	0	0	0	0	#NULL!	0	2	1	1	2.33333	1	1.5	4	1	#NULL!	4	4	1	1	1	1
12	3	19.137	1	25.6861	#NULL!	3	1	3	1	1	2	2	1	2	2	1	#NULL!	#NULL!	#NULL!	#NULL!	#NULL!	#NULL!	#NULL!	#NULL!	#NULL!	#NULL!	#NULL!	#NULL!	#NULL!	#NULL!	#NULL!	#NULL!	#NULL!	1	1.72727	#NULL!	#NULL!	#NULL!	#NULL!	4	2	#NULL!	4	4	2.5	1.25	1.5	1.8
12	3	19.137	2	32.6562	#NULL!	2	1	2	1	1	2	1	2	2	3	3	#NULL!	#NULL!	#NULL!	#NULL!	#NULL!	#NULL!	#NULL!	#NULL!	#NULL!	#NULL!	#NULL!	#NULL!	#NULL!	#NULL!	#NULL!	#NULL!	#NULL!	1	1.81818	#NULL!	#NULL!	#NULL!	#NULL!	4	2	#NULL!	4	4	2	1.75	2	1.9
12	3	19.2301	2	19.3092	#NULL!	1	1	1	1	1	1	1	1	1	2	1	#NULL!	#NULL!	#NULL!	#NULL!	#NULL!	#NULL!	#NULL!	#NULL!	#NULL!	#NULL!	#NULL!	#NULL!	#NULL!	#NULL!	#NULL!	#NULL!	#NULL!	2	1.09091	#NULL!	#NULL!	#NULL!	#NULL!	4	1.125	#NULL!	4	4	1	1.25	1	1.1
12	3	19.3671	1	27.1463	#NULL!	3	4	3	1	1	3	1	3	3	1	1	#NULL!	#NULL!	#NULL!	#NULL!	#NULL!	#NULL!	#NULL!	#NULL!	#NULL!	#NULL!	#NULL!	#NULL!	#NULL!	#NULL!	#NULL!	#NULL!	#NULL!	1	2.18182	#NULL!	#NULL!	#NULL!	#NULL!	4	2.375	#NULL!	4	4	3	1.5	1	2
10	3	19.8	2	19.6189	#NULL!	2	1	1	1	1	1	1	1	1	1	2	4	1	5	1	1	1	1	5	5	1	#NULL!	0	#NULL!	0	1	12	0	2	1.18182	1	4.66667	1	3	4	1.25	#NULL!	4	4	1.25	1	1.5	1.2
8	3	20.0274	1	#NULL!	#NULL!	2	1	3	1	2	4	4	3	3	3	3	5	5	4	2	1	1	5	5	5	5	1	1	0	0	1	12	0	1	2.63636	1	5	4	4.5	4	2.875	#NULL!	4	4	3	2.25	3.5	2.8
3	3	20.0795	1	36.6105	#NULL!	2	1	3	1	1	1	1	1	1	4	2	4	3	4	3	3	3	2	4	5	3	0	0	1	1	0	12	0	1	1.63636	3	4.33333	2.66667	3.5	4	1.875	#NULL!	4	4	1.75	1.75	1.5	1.7
12	3	20.5425	2	25.2693	#NULL!	3	4	3	1	1	3	1	2	1	3	2	#NULL!	#NULL!	#NULL!	#NULL!	#NULL!	#NULL!	#NULL!	#NULL!	#NULL!	#NULL!	#NULL!	#NULL!	#NULL!	#NULL!	#NULL!	#NULL!	#NULL!	1	2.18182	#NULL!	#NULL!	#NULL!	#NULL!	4	2.5	#NULL!	4	4	2.5	1.75	1.5	2
12	3	20.7123	1	37.0168	#NULL!	4	5	4	4	4	5	4	5	2	5	4	#NULL!	#NULL!	#NULL!	#NULL!	#NULL!	#NULL!	#NULL!	#NULL!	#NULL!	#NULL!	#NULL!	#NULL!	#NULL!	#NULL!	#NULL!	#NULL!	#NULL!	2	4.18182	#NULL!	#NULL!	#NULL!	#NULL!	4	4.125	#NULL!	4	4	3.75	4.5	4	4.1
12	3	20.7973	1	33.2344	#NULL!	5	1	3	2	4	3	4	3	4	5	2	#NULL!	#NULL!	#NULL!	#NULL!	#NULL!	#NULL!	#NULL!	#NULL!	#NULL!	#NULL!	#NULL!	#NULL!	#NULL!	#NULL!	#NULL!	#NULL!	#NULL!	2	3.27273	#NULL!	#NULL!	#NULL!	#NULL!	4	3.375	#NULL!	4	4	3.75	3.5	3	3.5
12	3	20.811	2	24.4975	#NULL!	3	3	2	1	1	2	1	2	2	4	1	#NULL!	#NULL!	#NULL!	#NULL!	#NULL!	#NULL!	#NULL!	#NULL!	#NULL!	#NULL!	#NULL!	#NULL!	#NULL!	#NULL!	#NULL!	#NULL!	#NULL!	1	2	#NULL!	#NULL!	#NULL!	#NULL!	4	2.25	#NULL!	4	4	2.25	2	1	1.9
3	3	21.3507	1	33.7847	#NULL!	1	1	1	1	1	1	2	1	1	1	1	1	2	3	2	1	1	1	2	3	1	0	0	0	0	0	#NULL!	0	1	1.09091	1	2	1.33333	2.5	4	1.125	#NULL!	4	4	1	1	1.5	1.1
3	3	22.1178	1	36.6841	#NULL!	3	3	3	1	4	3	2	2	2	3	3	5	4	4	4	3	4	4	5	5	4	1	0	1	1	0	12	0	2	2.63636	3.5	5	4	4	4	2.75	#NULL!	4	4	2.75	2.5	2.5	2.6
3	3	22.337	2	28.0718	#NULL!	3	1	2	1	1	3	3	3	3	4	2	4	4	1	2	3	3	2	2	4	1	0	0	0	0	1	#NULL!	0	1	2.36364	3	3.33333	1.66667	2.5	4	2.625	#NULL!	4	4	2.75	2.25	2.5	2.5
3	3	22.8685	1	45.7706	#NULL!	2	4	2	1	1	3	1	4	2	4	4	1	4	3	1	1	4	2	2	4	1	1	0	0	1	1	12	0	2	2.54545	2.5	2.33333	1.33333	3.5	4	2.75	#NULL!	4	4	2.25	2.5	2.5	2.4
12	3	22.8932	2	46.9444	#NULL!	3	2	3	2	1	3	4	3	2	3	3	#NULL!	#NULL!	#NULL!	#NULL!	#NULL!	#NULL!	#NULL!	#NULL!	#NULL!	#NULL!	#NULL!	#NULL!	#NULL!	#NULL!	#NULL!	#NULL!	#NULL!	2	2.63636	#NULL!	#NULL!	#NULL!	#NULL!	4	2.875	#NULL!	4	4	2.75	2.25	3.5	2.7
3	3	22.9781	2	46.2597	#NULL!	4	4	4	1	1	3	1	3	2	3	2	5	4	4	5	3	4	3	4	4	4	1	1	0	1	1	12	0	2	2.54545	3.5	4.33333	4	4	4	2.875	#NULL!	4	4	3.25	2	1.5	2.4
12	3	23.0521	2	23.459	#NULL!	5	5	4	2	1	4	2	5	2	5	1	#NULL!	#NULL!	#NULL!	#NULL!	#NULL!	#NULL!	#NULL!	#NULL!	#NULL!	#NULL!	#NULL!	#NULL!	#NULL!	#NULL!	#NULL!	#NULL!	#NULL!	2	3.27273	#NULL!	#NULL!	#NULL!	#NULL!	4	3.5	#NULL!	4	4	3.75	3.25	1.5	3.1
12	3	23.326	1	48.593	#NULL!	5	5	4	1	1	5	4	5	4	4	4	#NULL!	#NULL!	#NULL!	#NULL!	#NULL!	#NULL!	#NULL!	#NULL!	#NULL!	#NULL!	#NULL!	#NULL!	#NULL!	#NULL!	#NULL!	#NULL!	#NULL!	2	3.81818	#NULL!	#NULL!	#NULL!	#NULL!	4	4.375	#NULL!	4	4	4.5	2.75	4	3.7
3	3	24.2493	1	38.2812	#NULL!	5	5	5	2	5	5	5	4	5	4	5	5	5	5	5	5	4	5	5	5	5	1	1	1	1	1	12	0	2	4.54545	4.5	5	5	5	4	4.875	#NULL!	4	4	5	3.75	5	4.5
3	3	24.4247	2	34.8293	#NULL!	3	2	3	1	1	3	5	3	3	5	3	5	4	5	5	4	5	5	5	5	5	0	1	0	1	1	12	0	1	2.90909	4.5	5	5	4.5	4	3.375	#NULL!	4	4	3	2.5	4	3
3	3	24.6904	1	30.5811	#NULL!	4	1	5	1	1	4	5	1	5	1	3	5	4	5	3	1	1	5	5	5	4	1	1	0	0	1	12	0	2	2.81818	1	5	4	4.5	4	3.5	#NULL!	4	4	4.5	1	4	3
3	3	24.8082	1	27.2252	#NULL!	2	1	1	1	1	1	1	1	1	1	2	4	4	3	1	2	2	2	2	4	4	0	0	0	0	0	#NULL!	0	1	1.18182	2	3.33333	2.33333	3.5	4	1.25	#NULL!	4	4	1.25	1	1.5	1.2
3	3	24.9041	1	30.1103	#NULL!	2	2	3	1	1	2	3	3	1	3	3	3	2	4	3	3	2	3	4	5	2	0	0	0	1	1	12	0	1	2.18182	2.5	4	2.66667	3	4	2.375	#NULL!	4	4	2	2	3	2.2
12	3	25.0493	2	34.7475	#NULL!	1	4	2	1	1	2	3	4	3	5	3	#NULL!	#NULL!	#NULL!	#NULL!	#NULL!	#NULL!	#NULL!	#NULL!	#NULL!	#NULL!	#NULL!	#NULL!	#NULL!	#NULL!	#NULL!	#NULL!	#NULL!	1	2.63636	#NULL!	#NULL!	#NULL!	#NULL!	4	2.875	#NULL!	4	4	2	2.75	3	2.5
12	3	25.926	1	23.0498	#NULL!	2	1	4	1	1	3	1	3	1	3	1	#NULL!	#NULL!	#NULL!	#NULL!	#NULL!	#NULL!	#NULL!	#NULL!	#NULL!	#NULL!	#NULL!	#NULL!	#NULL!	#NULL!	#NULL!	#NULL!	#NULL!	1	1.90909	#NULL!	#NULL!	#NULL!	#NULL!	4	2	#NULL!	4	4	2.5	2	1	2
8	3	25.9836	2	33.2031	#NULL!	5	5	4	1	1	5	5	5	2	4	4	5	5	5	3	5	5	5	5	5	5	1	1	1	1	1	12	0	1	3.72727	5	5	4.33333	5	4	4.25	#NULL!	4	4	4	2.75	4.5	3.6
3	3	26.3123	1	35.7517	#NULL!	2	3	2	1	4	3	5	4	2	4	3	4	4	3	3	1	1	5	5	5	3	1	1	0	1	1	12	0	2	3	1	4.66667	3.66667	3.5	4	3	#NULL!	4	4	2.25	3.25	4	3
8	3	27.7863	1	31.2175	#NULL!	3	3	3	1	1	4	1	2	3	4	2	4	5	3	4	4	4	5	3	5	5	1	0	1	0	1	12	0	2	2.45455	4	4	4.66667	4	4	2.875	#NULL!	4	4	3.25	2	1.5	2.4
12	3	28.0137	2	49.1795	#NULL!	5	5	5	1	1	4	4	5	5	5	5	#NULL!	#NULL!	#NULL!	#NULL!	#NULL!	#NULL!	#NULL!	#NULL!	#NULL!	#NULL!	#NULL!	#NULL!	#NULL!	#NULL!	#NULL!	#NULL!	#NULL!	1	4.09091	#NULL!	#NULL!	#NULL!	#NULL!	4	4.75	#NULL!	4	4	4.75	3	4.5	4
12	3	28.1479	2	51.7794	#NULL!	5	5	5	3	5	5	4	5	5	5	4	#NULL!	#NULL!	#NULL!	#NULL!	#NULL!	#NULL!	#NULL!	#NULL!	#NULL!	#NULL!	#NULL!	#NULL!	#NULL!	#NULL!	#NULL!	#NULL!	#NULL!	1	4.63636	#NULL!	#NULL!	#NULL!	#NULL!	4	4.75	#NULL!	4	4	5	4.5	4	4.6
10	3	28.1863	2	43.146	#NULL!	4	5	5	2	5	5	5	5	5	5	5	5	5	5	5	5	5	5	5	5	5	0	0	0	1	1	12	0	2	4.63636	5	5	5	5	4	4.875	#NULL!	4	4	4.75	4.25	5	4.6
3	3	28.3397	1	25.4325	#NULL!	1	1	2	1	1	2	5	2	2	5	2	4	4	4	2	2	2	3	4	4	4	0	0	0	0	1	12	1	1	2.18182	2	4	3	4	4	2.5	#NULL!	4	4	1.75	2.25	3.5	2.3
12	3	28.737	2	27.1262	#NULL!	2	1	1	1	1	2	2	1	1	1	1	#NULL!	#NULL!	#NULL!	#NULL!	#NULL!	#NULL!	#NULL!	#NULL!	#NULL!	#NULL!	#NULL!	#NULL!	#NULL!	#NULL!	#NULL!	#NULL!	#NULL!	1	1.27273	#NULL!	#NULL!	#NULL!	#NULL!	4	1.375	#NULL!	4	4	1.5	1	1.5	1.3
12	3	28.7562	2	52.4735	#NULL!	3	1	3	1	3	2	2	2	3	3	3	#NULL!	#NULL!	#NULL!	#NULL!	#NULL!	#NULL!	#NULL!	#NULL!	#NULL!	#NULL!	#NULL!	#NULL!	#NULL!	#NULL!	#NULL!	#NULL!	#NULL!	1	2.36364	#NULL!	#NULL!	#NULL!	#NULL!	4	2.5	#NULL!	4	4	2.75	2.25	2.5	2.5
12	3	29.1342	2	19.9265	#NULL!	1	1	2	1	1	2	3	1	1	2	1	#NULL!	#NULL!	#NULL!	#NULL!	#NULL!	#NULL!	#NULL!	#NULL!	#NULL!	#NULL!	#NULL!	#NULL!	#NULL!	#NULL!	#NULL!	#NULL!	#NULL!	1	1.45455	#NULL!	#NULL!	#NULL!	#NULL!	4	1.625	#NULL!	4	4	1.5	1.25	2	1.5
3	3	29.2055	1	38.2812	#NULL!	5	2	5	1	1	4	1	1	5	4	3	5	4	5	3	2	2	2	5	5	5	0	0	0	0	0	#NULL!	0	2	2.90909	2	5	3.33333	4.5	4	3.625	#NULL!	4	4	4.75	1.75	2	3
12	3	29.2301	1	46.5801	#NULL!	5	4	5	2	2	5	5	3	3	5	3	#NULL!	#NULL!	#NULL!	#NULL!	#NULL!	#NULL!	#NULL!	#NULL!	#NULL!	#NULL!	#NULL!	#NULL!	#NULL!	#NULL!	#NULL!	#NULL!	#NULL!	1	3.81818	#NULL!	#NULL!	#NULL!	#NULL!	4	4.375	#NULL!	4	4	4.5	3	4	3.8
12	3	29.3178	2	40.1773	#NULL!	2	1	2	1	2	2	2	2	1	4	3	#NULL!	#NULL!	#NULL!	#NULL!	#NULL!	#NULL!	#NULL!	#NULL!	#NULL!	#NULL!	#NULL!	#NULL!	#NULL!	#NULL!	#NULL!	#NULL!	#NULL!	1	2	#NULL!	#NULL!	#NULL!	#NULL!	4	2.125	#NULL!	4	4	1.75	2.25	2.5	2.1
3	3	29.7123	1	31.721	#NULL!	3	3	2	1	1	2	2	2	2	3	3	5	3	5	2	3	4	3	5	5	5	1	1	1	0	1	8	0	2	2.18182	3.5	5	3.33333	4	4	2.5	#NULL!	4	4	2.25	1.75	2.5	2.1
8	3	30.0301	1	32.8125	#NULL!	2	2	2	1	2	3	5	3	2	3	2	5	5	4	2	5	5	5	5	5	5	0	0	1	0	0	12	0	2	2.45455	5	5	4	4.5	4	2.625	#NULL!	4	4	2.25	2.25	3.5	2.5
12	3	31	2	26.0642	#NULL!	4	2	4	2	1	3	2	4	4	4	3	#NULL!	#NULL!	#NULL!	#NULL!	#NULL!	#NULL!	#NULL!	#NULL!	#NULL!	#NULL!	#NULL!	#NULL!	#NULL!	#NULL!	#NULL!	#NULL!	#NULL!	1	3	#NULL!	#NULL!	#NULL!	#NULL!	4	3.25	#NULL!	4	4	3.75	2.75	2.5	3.1
12	3	31.0986	2	43.2864	#NULL!	3	2	3	1	1	3	1	4	2	3	2	#NULL!	#NULL!	#NULL!	#NULL!	#NULL!	#NULL!	#NULL!	#NULL!	#NULL!	#NULL!	#NULL!	#NULL!	#NULL!	#NULL!	#NULL!	#NULL!	#NULL!	1	2.27273	#NULL!	#NULL!	#NULL!	#NULL!	4	2.375	#NULL!	4	4	2.75	2.25	1.5	2.3
12	3	31.6055	2	33.2408	#NULL!	1	2	2	1	1	2	1	3	1	3	1	#NULL!	#NULL!	#NULL!	#NULL!	#NULL!	#NULL!	#NULL!	#NULL!	#NULL!	#NULL!	#NULL!	#NULL!	#NULL!	#NULL!	#NULL!	#NULL!	#NULL!	1	1.63636	#NULL!	#NULL!	#NULL!	#NULL!	4	1.625	#NULL!	4	4	1.5	2	1	1.6
12	3	31.8027	2	38.4944	#NULL!	4	1	3	1	1	3	1	3	3	3	3	#NULL!	#NULL!	#NULL!	#NULL!	#NULL!	#NULL!	#NULL!	#NULL!	#NULL!	#NULL!	#NULL!	#NULL!	#NULL!	#NULL!	#NULL!	#NULL!	#NULL!	1	2.36364	#NULL!	#NULL!	#NULL!	#NULL!	4	2.625	#NULL!	4	4	3.25	2	2	2.5
12	3	32.211	2	28.1242	#NULL!	2	2	2	1	1	2	1	2	1	3	1	#NULL!	#NULL!	#NULL!	#NULL!	#NULL!	#NULL!	#NULL!	#NULL!	#NULL!	#NULL!	#NULL!	#NULL!	#NULL!	#NULL!	#NULL!	#NULL!	#NULL!	1	1.63636	#NULL!	#NULL!	#NULL!	#NULL!	4	1.75	#NULL!	4	4	1.75	1.75	1	1.6
12	3	32.5288	2	31.5355	#NULL!	3	2	3	2	4	3	1	5	3	4	1	#NULL!	#NULL!	#NULL!	#NULL!	#NULL!	#NULL!	#NULL!	#NULL!	#NULL!	#NULL!	#NULL!	#NULL!	#NULL!	#NULL!	#NULL!	#NULL!	#NULL!	1	2.81818	#NULL!	#NULL!	#NULL!	#NULL!	4	2.5	#NULL!	4	4	3	3.75	1	2.9
12	3	32.6301	1	29.5872	#NULL!	4	5	4	1	3	4	4	2	5	4	4	#NULL!	#NULL!	#NULL!	#NULL!	#NULL!	#NULL!	#NULL!	#NULL!	#NULL!	#NULL!	#NULL!	#NULL!	#NULL!	#NULL!	#NULL!	#NULL!	#NULL!	1	3.63636	#NULL!	#NULL!	#NULL!	#NULL!	4	4.25	#NULL!	4	4	4.25	2.5	4	3.5
12	3	32.9644	1	37.0006	#NULL!	2	2	3	2	1	2	2	2	3	5	2	#NULL!	#NULL!	#NULL!	#NULL!	#NULL!	#NULL!	#NULL!	#NULL!	#NULL!	#NULL!	#NULL!	#NULL!	#NULL!	#NULL!	#NULL!	#NULL!	#NULL!	1	2.36364	#NULL!	#NULL!	#NULL!	#NULL!	4	2.625	#NULL!	4	4	2.5	2.5	2	2.4
12	3	33.0027	1	47.3108	#NULL!	3	3	3	1	1	2	2	3	2	5	2	#NULL!	#NULL!	#NULL!	#NULL!	#NULL!	#NULL!	#NULL!	#NULL!	#NULL!	#NULL!	#NULL!	#NULL!	#NULL!	#NULL!	#NULL!	#NULL!	#NULL!	1	2.45455	#NULL!	#NULL!	#NULL!	#NULL!	4	2.75	#NULL!	4	4	2.5	2.5	2	2.4
12	3	33.6411	2	33.8554	#NULL!	2	1	2	1	1	2	1	1	2	1	1	#NULL!	#NULL!	#NULL!	#NULL!	#NULL!	#NULL!	#NULL!	#NULL!	#NULL!	#NULL!	#NULL!	#NULL!	#NULL!	#NULL!	#NULL!	#NULL!	#NULL!	2	1.36364	#NULL!	#NULL!	#NULL!	#NULL!	4	1.5	#NULL!	4	4	2	1	1	1.4
12	3	34.5096	2	43.1651	#NULL!	5	5	5	1	5	5	5	4	5	5	4	#NULL!	#NULL!	#NULL!	#NULL!	#NULL!	#NULL!	#NULL!	#NULL!	#NULL!	#NULL!	#NULL!	#NULL!	#NULL!	#NULL!	#NULL!	#NULL!	#NULL!	2	4.45455	#NULL!	#NULL!	#NULL!	#NULL!	4	4.875	#NULL!	4	4	5	3.75	4.5	4.4
12	3	34.6822	2	41.0262	#NULL!	3	5	3	1	1	3	2	2	2	3	3	#NULL!	#NULL!	#NULL!	#NULL!	#NULL!	#NULL!	#NULL!	#NULL!	#NULL!	#NULL!	#NULL!	#NULL!	#NULL!	#NULL!	#NULL!	#NULL!	#NULL!	1	2.54545	#NULL!	#NULL!	#NULL!	#NULL!	4	3	#NULL!	4	4	2.75	1.75	2.5	2.3
3	3	36.6055	2	34.6071	#NULL!	4	4	5	1	1	5	5	5	3	5	4	5	5	5	4	4	4	5	5	5	5	0	1	1	1	1	12	0	1	3.81818	4	5	4.66667	5	4	4.375	#NULL!	4	4	4.25	3	4.5	3.8
12	3	37.6575	2	39.3475	#NULL!	5	3	4	1	5	1	5	4	2	3	2	#NULL!	#NULL!	#NULL!	#NULL!	#NULL!	#NULL!	#NULL!	#NULL!	#NULL!	#NULL!	#NULL!	#NULL!	#NULL!	#NULL!	#NULL!	#NULL!	#NULL!	1	3.18182	#NULL!	#NULL!	#NULL!	#NULL!	4	3.125	#NULL!	4	4	3	3.25	3.5	3.2
12	3	38.126	1	47.1613	#NULL!	3	2	4	1	2	3	4	3	2	4	3	#NULL!	#NULL!	#NULL!	#NULL!	#NULL!	#NULL!	#NULL!	#NULL!	#NULL!	#NULL!	#NULL!	#NULL!	#NULL!	#NULL!	#NULL!	#NULL!	#NULL!	1	2.81818	#NULL!	#NULL!	#NULL!	#NULL!	4	3.125	#NULL!	4	4	3	2.5	3.5	2.9
12	3	38.2137	2	32.485	#NULL!	3	2	2	1	1	2	1	2	1	1	1	#NULL!	#NULL!	#NULL!	#NULL!	#NULL!	#NULL!	#NULL!	#NULL!	#NULL!	#NULL!	#NULL!	#NULL!	#NULL!	#NULL!	#NULL!	#NULL!	#NULL!	1	1.54545	#NULL!	#NULL!	#NULL!	#NULL!	4	1.625	#NULL!	4	4	2	1.25	1	1.5
12	3	38.8438	1	58.634	#NULL!	2	1	3	1	1	1	1	2	1	4	2	#NULL!	#NULL!	#NULL!	#NULL!	#NULL!	#NULL!	#NULL!	#NULL!	#NULL!	#NULL!	#NULL!	#NULL!	#NULL!	#NULL!	#NULL!	#NULL!	#NULL!	1	1.72727	#NULL!	#NULL!	#NULL!	#NULL!	4	1.875	#NULL!	4	4	1.75	2	1.5	1.8
12	3	38.9068	1	32.9608	#NULL!	4	1	3	2	1	2	5	1	2	3	3	#NULL!	#NULL!	#NULL!	#NULL!	#NULL!	#NULL!	#NULL!	#NULL!	#NULL!	#NULL!	#NULL!	#NULL!	#NULL!	#NULL!	#NULL!	#NULL!	#NULL!	1	2.45455	#NULL!	#NULL!	#NULL!	#NULL!	4	2.875	#NULL!	4	4	2.75	1.75	4	2.6
12	3	39.0055	2	23.7669	#NULL!	2	1	2	1	1	2	3	3	3	4	3	#NULL!	#NULL!	#NULL!	#NULL!	#NULL!	#NULL!	#NULL!	#NULL!	#NULL!	#NULL!	#NULL!	#NULL!	#NULL!	#NULL!	#NULL!	#NULL!	#NULL!	1	2.27273	#NULL!	#NULL!	#NULL!	#NULL!	4	2.5	#NULL!	4	4	2.25	2.25	3	2.4
12	3	41.6658	2	51.9357	#NULL!	3	4	3	2	1	3	1	2	3	3	3	#NULL!	#NULL!	#NULL!	#NULL!	#NULL!	#NULL!	#NULL!	#NULL!	#NULL!	#NULL!	#NULL!	#NULL!	#NULL!	#NULL!	#NULL!	#NULL!	#NULL!	1	2.54545	#NULL!	#NULL!	#NULL!	#NULL!	4	2.875	#NULL!	4	4	3	2	2	2.4
8	3	41.9452	2	44.9432	#NULL!	5	2	2	1	2	2	5	2	1	4	1	5	5	5	4	5	5	5	3	5	5	0	1	1	0	1	12	0	1	2.45455	5	4.33333	4.66667	5	4	2.75	#NULL!	4	4	2.5	2.25	3	2.5
3	3	43.8027	1	36.1941	#NULL!	4	3	3	1	3	3	4	4	4	5	3	5	4	5	4	4	4	4	4	5	5	0	1	0	1	1	12	0	1	3.36364	4	4.66667	4.33333	4.5	4	3.625	#NULL!	4	4	3.5	3.25	3.5	3.4
12	3	45.0712	2	59.573	#NULL!	1	1	1	1	1	2	1	1	1	1	1	#NULL!	#NULL!	#NULL!	#NULL!	#NULL!	#NULL!	#NULL!	#NULL!	#NULL!	#NULL!	#NULL!	#NULL!	#NULL!	#NULL!	#NULL!	#NULL!	#NULL!	1	1.09091	#NULL!	#NULL!	#NULL!	#NULL!	4	1.125	#NULL!	4	4	1.25	1	1	1.1
12	3	45.789	1	31.6045	#NULL!	2	1	2	1	1	1	1	1	1	1	1	#NULL!	#NULL!	#NULL!	#NULL!	#NULL!	#NULL!	#NULL!	#NULL!	#NULL!	#NULL!	#NULL!	#NULL!	#NULL!	#NULL!	#NULL!	#NULL!	#NULL!	1	1.18182	#NULL!	#NULL!	#NULL!	#NULL!	4	1.25	#NULL!	4	4	1.5	1	1	1.2
12	3	45.9096	1	29.5946	#NULL!	2	1	1	2	1	1	1	1	1	5	1	#NULL!	#NULL!	#NULL!	#NULL!	#NULL!	#NULL!	#NULL!	#NULL!	#NULL!	#NULL!	#NULL!	#NULL!	#NULL!	#NULL!	#NULL!	#NULL!	#NULL!	1	1.54545	#NULL!	#NULL!	#NULL!	#NULL!	4	1.625	#NULL!	4	4	1.25	2.25	1	1.6
12	3	46.2384	1	29.5195	#NULL!	4	4	3	4	3	3	3	4	3	4	3	#NULL!	#NULL!	#NULL!	#NULL!	#NULL!	#NULL!	#NULL!	#NULL!	#NULL!	#NULL!	#NULL!	#NULL!	#NULL!	#NULL!	#NULL!	#NULL!	#NULL!	1	3.45455	#NULL!	#NULL!	#NULL!	#NULL!	4	3.375	#NULL!	4	4	3.25	3.75	3	3.4
12	3	46.3726	1	37.2979	#NULL!	2	1	3	1	1	1	1	3	2	3	3	#NULL!	#NULL!	#NULL!	#NULL!	#NULL!	#NULL!	#NULL!	#NULL!	#NULL!	#NULL!	#NULL!	#NULL!	#NULL!	#NULL!	#NULL!	#NULL!	#NULL!	1	1.90909	#NULL!	#NULL!	#NULL!	#NULL!	4	2	#NULL!	4	4	2	2	2	2
3	3	46.9644	1	35.201	#NULL!	3	3	5	1	1	3	1	1	2	3	3	4	3	3	4	4	2	2	3	3	3	0	0	0	1	0	12	0	2	2.36364	3	3.33333	3	3	4	2.875	#NULL!	4	4	3.25	1.5	2	2.3
12	3	47.6712	2	33.8644	#NULL!	2	4	3	4	5	4	5	5	2	5	2	#NULL!	#NULL!	#NULL!	#NULL!	#NULL!	#NULL!	#NULL!	#NULL!	#NULL!	#NULL!	#NULL!	#NULL!	#NULL!	#NULL!	#NULL!	#NULL!	#NULL!	1	3.72727	#NULL!	#NULL!	#NULL!	#NULL!	4	3.375	#NULL!	4	4	2.75	4.75	3.5	3.7
12	3	48.4438	2	27.4423	#NULL!	1	1	3	1	1	1	2	1	1	1	1	#NULL!	#NULL!	#NULL!	#NULL!	#NULL!	#NULL!	#NULL!	#NULL!	#NULL!	#NULL!	#NULL!	#NULL!	#NULL!	#NULL!	#NULL!	#NULL!	#NULL!	1	1.27273	#NULL!	#NULL!	#NULL!	#NULL!	4	1.375	#NULL!	4	4	1.5	1	1.5	1.3
12	3	48.7918	2	45.968	#NULL!	1	2	1	1	3	4	5	2	1	3	1	#NULL!	#NULL!	#NULL!	#NULL!	#NULL!	#NULL!	#NULL!	#NULL!	#NULL!	#NULL!	#NULL!	#NULL!	#NULL!	#NULL!	#NULL!	#NULL!	#NULL!	1	2.18182	#NULL!	#NULL!	#NULL!	#NULL!	4	2.25	#NULL!	4	4	1.75	2.25	3	2.2
12	3	48.9425	2	34.409	#NULL!	2	1	5	2	2	2	1	4	1	5	1	#NULL!	#NULL!	#NULL!	#NULL!	#NULL!	#NULL!	#NULL!	#NULL!	#NULL!	#NULL!	#NULL!	#NULL!	#NULL!	#NULL!	#NULL!	#NULL!	#NULL!	1	2.36364	#NULL!	#NULL!	#NULL!	#NULL!	4	2.25	#NULL!	4	4	2.5	3.25	1	2.5
12	3	49.063	2	44.512	#NULL!	5	2	5	4	4	5	1	5	5	5	2	#NULL!	#NULL!	#NULL!	#NULL!	#NULL!	#NULL!	#NULL!	#NULL!	#NULL!	#NULL!	#NULL!	#NULL!	#NULL!	#NULL!	#NULL!	#NULL!	#NULL!	1	3.90909	#NULL!	#NULL!	#NULL!	#NULL!	4	3.75	#NULL!	4	4	5	4.5	1.5	4.1
3	3	50.0027	1	28.2348	#NULL!	4	4	5	1	2	3	5	5	4	4	4	5	5	5	5	3	3	5	5	5	5	1	1	0	1	1	12	1	2	3.72727	3	5	5	5	4	4.125	#NULL!	4	4	4	3	4.5	3.7
12	3	51.2932	2	49.2933	#NULL!	3	4	5	1	5	3	4	4	4	4	3	#NULL!	#NULL!	#NULL!	#NULL!	#NULL!	#NULL!	#NULL!	#NULL!	#NULL!	#NULL!	#NULL!	#NULL!	#NULL!	#NULL!	#NULL!	#NULL!	#NULL!	1	3.63636	#NULL!	#NULL!	#NULL!	#NULL!	4	3.75	#NULL!	4	4	3.75	3.5	3.5	3.6
12	3	54.2548	2	49.2544	#NULL!	2	4	2	2	1	2	2	4	2	3	1	#NULL!	#NULL!	#NULL!	#NULL!	#NULL!	#NULL!	#NULL!	#NULL!	#NULL!	#NULL!	#NULL!	#NULL!	#NULL!	#NULL!	#NULL!	#NULL!	#NULL!	2	2.27273	#NULL!	#NULL!	#NULL!	#NULL!	4	2.25	#NULL!	4	4	2	2.5	1.5	2.1
